# Supplementary material for: Exaggerated false positives by popular differential expression methods when analyzing human population samples
Source: Genome Biol. 2022 Mar 15;23:79. doi: 10.1186/s13059-022-02648-4 (PMC8922736; doi:10.1186/s13059-022-02648-4)
Supplement: Supplementary file 2 — Additional file 2. Summary of studies comparing DEG analysis methods. [file 13059_2022_2648_MOESM2_ESM.xlsx]

## Sheet: Sheet1
Summary of studies comparing DEG analysis methods
Study	Total sample size	DE methods	Datasets	True positives	True negatives	Conclusion
This study	100-1376	DESeq2, edgeR, limma-voom, NOISeq, dearseq, and the Wilcoxon rank-sum test	Permuted datasets and semi-synthetic datasets based on real RNA-seq data	The genes identified as differentially expressed genes (DEGs) by all six methods at a very small false discovery rate (FDR) threshold (0.0001%).	(1) DEGs identified from permuted datasets; (2) The remaining genes other than true DEGs from semi-synthetic datasets.	• The FDR control was often failed by DESeq2, edgeR, limma-voom, and dearseq. • NOISeq controlled the FDR better than the other four methods did, its power was much lower than that of the Wilcoxon rank-sum test. • The Wilcoxon rank-sum test consistently controlled the FDR and achieved good power.
Bullard et al. BMC Bioinformatics, 2010	4	Combinations of 3 normalizaiton methods (total counts, counts for a housekeeping gene, and upper quartile (UQ)) with Fisher’s exact test, likelihood ratio statistics based on a GLM, and t-statistics based on the same GLM	The MicroArray Quality Control Project (MAQC) dataset for human brain reference RNA and universal human reference RNA with around 1000 qRT-PCR validated genes	qRT-PCR validated DEGs.	qRT-PCR validated non-DEGs.	• The sensitivity varied more between normalization procedures than between test statistics. • The standard total-count normalization had poor detection sensitivity when benchmarked against qRT-PCR. • The UQ normalization improved sensitivity without loss of specificity.
Kvam et al. American Journal of Botany, 2012	4, 8	DESeq, edgeR, baySeq, and TSPM	(1) Simulation data using Poisson or Negative Biominal distribution; (2) Simulation data based on RNA-seq dataset from 69 lymphoblastoid cell lines derived from unrelated Nigerian individuals.	(1) Simulated true DEGs; (2) Select samples for two hypothetical groups and then generate DEGs to a random sample of 20% of the total genes by scaling counts by exp{(-1)i𝛅j} where group is indexed by i = 1, 2.	The remaining genes other than true DEGs in the simulated datasets.	• BaySeq had the highest true positive rates at low rates of false positives. • TSPM didn't perform nearly as well as the other methods under comparison when sample size was as small as 2. • The results gave a warning that in many cases, the FDR may not be controlled well.
Seyednasrollah et al. Briefing in Bioinformatics, 2013	4-56	baySeq, DESeq, edgeR, NOISeq, SAMseq, limma, cuffdiff2, and EBSeq	Datasets with artifical comparisons constructed from real RNA-seq data	N/A	The DEGs identified from artificial comparisons generated by randomly sampling without replacement two subsets from a single sample group. To compare between methods, they divided the number of mock detections with the average number of detections in the actual comparisons with the same number of replicates.	• DESeq was often relatively conservative. • edgeR and EBSeq were often too liberal. • Limma performed generally well. • The performance of baySeq was highly variable depending on the data. • SAMseq performed well only when the sample sieze was relatively large. • NOIseq and cuffdiff performed poorly.
Rapaport et al. Genome Biology 2013	10	DESeq, edgeR, limma-QN, limma-voom, PoissonSeq, cuffdiff, and baySeq	Sequencing Quality Control (SEQC) dataset with synthetic RNAs as spike-ins and 1000 genes validated by qRT-PCR	Spike-in synthetic RNAs with mixing ratio of 1:2, 2:3, 4:1 and genes with greater than 1.4 × expression change measured by qRT-PCR.	(1) Spike-in synthetic RNAs with mixing ratio of 1:1 and genes with less than 1.4 × expression change measured by qRT-PCR; (2) DEGs identified from intra-condition comparisons using technical replicates.	• Overall, no single method emerged as favorable in all comparisons. • Methods based on negative binomial modeling (DESeq, edgeR, and baySeq) have improved specificity and sensitivities as well as good control of FDR with comparable performance.
Soneson et al. BMC Bioinformatics, 2013	4-20	DESeq, edgeR, NBPSeq, TSPM, baySeq, EBSeq, NOISeq, SAMseq, and ShrinkSeq	(1) Synthetic datasets using Negative Bionomial distribution; (2) Datasets with two arbitrary groups constructed from real RNA-seq	For selected genes, they selected a single sample for which they multiplied the observed count with a randomly generated factor between 5 and 10.	(1) The remaining non-selected genes; (2) DEGs identified from the two arbitrary groups from the same group of the real RNA-seq data.	• No single method among those evaluated is optimal under all circumstances, and hence the method of choice in a particular situation depends on the experimental conditions.
Zhang et al. PLOS ONE, 2014	2-40	Cuffdiff2, DESeq, and edgeR	(1) The MAQC dataset; (2) Dataset of mouse neurosphere cells treated by potassium chloride and norepinephrine (K_N dataset); (3) The lymphoblastoid cell lines (LCL) dataset with randomly selecting and assigning N (N = 20, 14, 8, 6, 5, 4, 3, 2, 1) samples to each of the two hypothetical treatment groups.	(1) MAQC dataset: genes with |log2FC| > 2 based on qRT-PCR; (2) K_N dataset: genes with |log2FC| > 1 and the corresponding P-value < 0.05 based on microarray results; (3) LCL dataset: DEGs were simulated to a random sample of 10% of the total genes and were genrated by scaling their original raw counts by exp{(-1)i𝛅j} where two different groups are indexed by i = 1, 2.	(1) MAQC dataset: genes with |log2FC| < 0.2 based on qRT-PCR; (2) K_N dataset: genes with the |log2FC| < 0.1 and the P-value > 0.1 based on microarray results; (3) LCL dataset: DEGs between the two hypothetical groups or the remaining genes other than true DEGs in the simulated datasets.	• DESeq or taking the intersection of DEGs from two or more tools is recommended if the number of false positives is a major concern. • In other circumstances, edgeR is slightly preferable for differential expression analysis at the expense of potentially introducing more false positives.
Schurch et al. RNA, 2016	6-40	baySeq, cuffdiff, DEGSeq, DESeq, DESeq2, EBSeq, edgeR, limma, NOISeq, PoissonSeq, and SAMSeq	Datasets subsampled from real RNA-seq data	Select 100 sub-datastes which comprised of n=3,4,…,20 replicates chosen at random without replacement. A true positive was defined as the one called as DEG in the bootstrap run and in the full dataset by a specific tool.	A true negative was defined as the one neither called as DEG in the bootstrap run nor in the full dataset by a specific tool.	• If fewer than 12 replicates are used, a superior combination of true positive and false positive performances makes edgeR and DESeq2 the leading tools. • For higher replicate numbers, minimizing false positives is more important and DESeq marginally outperforms the other tools.
Costa-Silva et al. PLOS ONE, 2017	4	DESeq, DESeq2, edgeR, NOISeq, baySeq, SAMSeq, EBSeq, limma-voom, and sleuth	The MAQC dataset with around 1000 qRT-PCR validated genes	qRT-PCR validated DEGs.	qRT-PCR validated non-DEGs.	• The DEGs identification methods that have more consistent results were the limma-voom, NOIseq and DESeq2. • The combination of different methods can produce more suitable results.
Williams et al. BMC Bioinformatics, 2017	36	Ballgown, BitSeq, baySeq, cuffdiff, DESeq2, Ebseq, edgeR, limma-voom, limma-vst, NBPseq, NOISeq, SAMseq, and Sleuth	Real RNA-seq data with microarray and BeadChip data served as reference dataset	DEGs identified from the reference dataset.	N/A	• There is significant heterogeneity in the performance of RNA-Seq workflows to identify DEGs. • Different workflows exhibit a precision/recall tradeoff. • The ultimate choice of workflow should take into consideration how the results will be used in subsequent applications.
Quinn et al. BMC Bioinformatics, 2018	4-36	DESeq2, edgeR, and ALDEx2	(1) Simulated data using a Negative Binomial model; (2) Real RNA-seq data with microarray and BeadChip data served as reference dataset.	(1) Simulated DEGs: 4-fold up-regulation (3% of transcripts), 2- fold up (7%), 1.5-fold up (9%), 1.5-fold down-regulation (6%), 2-fold down (3%), and 4-fold down (2%); (2) DEGs identified from the reference dataset.	The remaining genes other than the simulated DEGs.	• The log-ratio transformation-based methods can work to measure differential expression from RNA-Seq data, provided that certain assumptions are met. • With previously demonstrated applicability to 16S rRNA data, ALDEx2 can thus serve as a single tool for data from multiple sequencing modalities.
Li et al. BMC Genomics, 2020	10-80	Combination of 4 normalization methods (Relative log estimate, TMM, UQ, and UQ-pgQ2 (per-gene Q2 normalization following per-sample upper-quartile global scaling at 75 percentile)) with DESeq2 and edgeR	(1) The MAQC dataset with qRT-PCR validated genes; (2) Simulated data using Monte Carlo method based on TCGA TNBC samples; (3) Datasets subsampling from real RNA-seq data.	(1) MAQC dataset: genes with |log2FC| > 2 based on qRT-PCR; (2) The DEGs between the two simulated groups; (3) The DEGs between two synthesized groups which were randomly subsampled from the same condition real RNA-seq data.	MAQC dataset: genes with |log2FC| < 0.2 based on qRT-PCR.	• The UQ-pgQ2 method combined with an exact test/Quasi-likelihood F-test is the best choice in order to control false positives when the sample size is small. • When the sample size is large, UQ-pgQ2 with a Quasi-likelihood F-test is a better choice for the type I error control in an intra-group analysis.
Baik et al. PLOS ONE, 2020	6,10,20,40	DESeq2, edgeR, voom, baySeq, PoissonSeq, SAMseq, and ROTS	(1) The SEQC dataset with spike-in; (2) Simulation data using Negative Bionomial distribution; (3) Datasets with two arbitrary groups constructed from real RNA-seq.	(1) SEQC dataset: the spike-in transcripts with 0.25, 1.5 and 2 fold changes; (2) Simulation data: genes with randomly assigning fold changes.	(1) SEQC dataset: the spike-in transcripts with 1 fold changes; (2) Simulation data: the genes other than true positives; (3) DEGs identified from the two arbitary groups.	• Performance of edgeR, DESeq2, and ROTS was particularly different between the two benchmark tests. • DESeq2, a robust version of edgeR (edgeR.rb), voom with TMM normalization (voom.tmm) and sample weights (voom.sw) showed an overall good performance regardless of presence of outliers and proportion of DE genes.
Corchete et al. Scientific Reports, 2020	6	baySeq, Cuffdiff, DESeq2, Ebseq, edgeR, limma, Ballgown, NOISeq, and SAMseq	Real RNA-seq data with qRT-PCR validated genes	DEGs identified from the 32 PCR validated genes.	Non-DEGs from the 32 PCR validated genes.	• The performance of different methods varies dependend on the analysed scenarios. • Overall, limma trend is the most balanced one.
